# Supplementary material for: Identification of food insecurity factors in French-speaking Belgium: a qualitative study
Source: BMC Public Health. 2019 Dec 5;19:1643. doi: 10.1186/s12889-019-7860-4 (PMC6896693; doi:10.1186/s12889-019-7860-4)
Supplement: Supplementary file 1 — Additional file 1. Huberland et al. “Questionnaire, initial version”. [file 12889_2019_7860_MOESM1_ESM.xlsx]

## Sheet: Sheet1
Questionnaire, initial version
Topic	Question	Possible answers
	“I worried whether I could have a healthy diet, even though I wanted to”	Multiple choice*
HFSSM	1. ““(I/We) worried whether (my/our) food would run out before (I/we) got money to buy more.”	Multiple choice*
	2. “The food that (I/we) bought just didn’t last, and (I/we) didn’t have money to get more.”	Multiple choice*
	3. “(I/we) couldn’t afford to eat balanced meals”	Multiple choice*
	4. In the last 12 months, since last (name of current month), did (you/you orother adults in your household) ever cut the size of your meals or skip meals because there wasn't enough money for food?	YES/NO
	5. (If YES above) How often did this happen	Almost every month, some months but not every month, or in only 1 or 2 months?
	6. In the last 12 months, did you ever eat less than you felt you should because there wasn't enough money for food?	YES/NO
	7. In the last 12 months, were you every hungry but didn't eat because there wasn't enough money for food?	YES/NO
	8. In the last 12 months, did you lose weight because there wasn't enough money for food?Au cours des 12 derniers moi, avez-vous perdu du poids parce qu'il n'y avait pas assez d'argent pour manger?	YES/NO
	9. In the last 12 months, did (you/you or other adults in your household) ever not eat for a whole day because there wasn't enough money for food?	YES/NO
	10. (If YES above) How often did this happen	Almost every month, some months but not every month, or in only 1 or 2 months?
	Questions 11-18 only if household includes children from 0 to 17 yo
	11. “(I/we) relied on only a few kinds of low-cost food to feed (my/our) child/the children) because (I was/we were) running out of money to buy food.”	Multiple choice*
	12. “(I/We) couldn’t feed (my/our) child/the children) a balanced meal, because (I/we) couldn’t afford that.”	Multiple choice*
	13. “(My/Our child was/The children were) not eating enough because (I/we) just couldn't afford enough food.”	Multiple choice*
	14. In the last 12 months, since (current month) of last year, did you ever cut the size of (your child's/any of the children's) meals because there wasn't enough money for food?	YES/NO
	15. In the last 12 months, (was your child/were the children) ever hungry but you just couldn't afford more food?	YES/NO
	16. In the last 12 months, did any of the children ever skip meals because there wasn't enough money for food?	YES/NO
	17. (If YES above) How often did this happen	Almost every month, some months but not every month, or in only 1 or 2 months?
	18. In the last 12 months, did (your child/any of the children) ever not eat for a whole day because there wasn't enough money for food?	YES/NO
Food availability inside the community	There is in my neibourhood/my city/my region enough healthy food available	YES/NO
	There is in my neibourhood/my city/my region enough healthy food available at a decent price	YES/NO
	There is in my neibourhood/my city/my region enough healthy food available and respecting my culture/religion/beliefs	YES/NO
	There is in my neibourhood/my city/my region enough healthy food available and respecting my diet	YES/NO
Access	“We worried our food would run out before we would be able to buy more.”	Multiple choice*
Accès	“The food we bought just didn’t last long enough before we could buy more.”	Multiple choice*
Accès	“In the last 12 months I worried whether I could eat an adequate meal beacause I needed help to buy more food.”	Multiple choice*
Geographical access	I can find healthy food in a decent amount of time ith my usual means of transportation	YES/NO
Accès géographique	This amount of time is about	minutes
Use (equipment)	I have at home all the equipment needed to prepare a healthy meal	YES/NO
Usage (matériel)	I have at home all the equipment needed to keep the food	YES/NO
Usage (matériel)	I have at home at least 3 of the following items	Fridge, freezer, microwave, stove
Use (time)	In the last 12 months, I didn’t have enough time to eat a healthy diet	Multiple choice*
Use (ability)	“We worried whether we would have a healthy diet because we weren’t able to prepare it by ourselves.”	Multiple choice*
Knowledge	I know what is an healthy diet	YES/NO
Connaissances nutritionnelles	What makes a healthy diet according to you?
Connaissances nutritionnelles	How many fruits and vegetables should you eat every day?
Aid	I know where I could find food assistance	YES/NO
Aides	In the last 12 months have you had help from any food assistance program?	YES/NO
Perspective	“In the coming year it will always be possible for us to eat a healthy diet.”	Certainly, probably, probably not, certainly not.
*“Multiple choice” refers to the following question : “Was that often, sometimes, or nevertrue for (you/your household) in the last 12 months?”
