# Supplementary material for: Identification of food insecurity factors in French-speaking Belgium: a qualitative study
Source: BMC Public Health. 2019 Dec 5;19:1643. doi: 10.1186/s12889-019-7860-4 (PMC6896693; doi:10.1186/s12889-019-7860-4)
Supplement: Supplementary file 2 — Additional file 2. Huberland et al. “Questionnaire, final version”. [file 12889_2019_7860_MOESM2_ESM.xlsx]

## Sheet: Sheet1
Questionnaire, final version
Dimension	Factor	Subject	Questions	Possible answers
General			“If I had wanted to eat a healthy diet, it wouldn’t have been possible”	Multiple choice*
Access	Finances	Financial ressources (adapted HFSSM)	1. ““(I/We) worried whether (my/our) food would run out before (I/we) got money to buy more.”	Multiple choice*
Accès	Facteur financier	Moyens financiers (HFSSM traduit)	2. “The food that (I/we) bought just didn’t last, and (I/we) didn’t have money to get more.”	Multiple choice*
Accès	Facteur financier	Moyens financiers (HFSSM traduit)	3. “(I/we) couldn’t afford to eat balanced meals”	Multiple choice*
Accès	Facteur financier	Moyens financiers (HFSSM traduit)	4. In the last 12 months, since last (name of current month), did (you/you orother adults in your household) ever cut the size of your meals or skip meals because there wasn't enough money for food?	YES/NO
Accès	Facteur financier	Moyens financiers (HFSSM traduit)	5. (If YES above) How often did this happen	Multiple choice*
Accès	Facteur financier	Moyens financiers (HFSSM traduit)	6. In the last 12 months, did you ever eat less than you felt you should because there wasn't enough money for food?	YES/NO
Accès	Facteur financier	Moyens financiers (HFSSM traduit)	7. In the last 12 months, were you every hungry but didn't eat because there wasn't enough money for food?	YES/NO
Accès	Facteur financier	Moyens financiers (HFSSM traduit)	8. In the last 12 months, did you lose weight because there wasn't enough money for food?Au cours des 12 derniers moi, avez-vous perdu du poids parce qu'il n'y avait pas assez d'argent pour manger?	YES/NO
Accès	Facteur financier	Moyens financiers (HFSSM traduit)	9. In the last 12 months, did (you/you or other adults in your household) ever not eat for a whole day because there wasn't enough money for food?	YES/NO
Accès	Facteur financier	Moyens financiers (HFSSM traduit)	10. (If YES above) How often did this happen	Multiple choice*
Accès	Facteur financier	Moyens financiers (HFSSM traduit)	Questions 11-18 only if household includes children from 0 to 17 yo
Accès	Facteur financier	Moyens financiers (HFSSM traduit)	11. “(I/we) relied on only a few kinds of low-cost food to feed (my/our) child/the children) because (I was/we were) running out of money to buy food.”	Multiple choice*
Accès	Facteur financier	Moyens financiers (HFSSM traduit)	12. “(I/We) couldn’t feed (my/our) child/the children) a balanced meal, because (I/we) couldn’t afford that.”	Multiple choice*
Accès	Facteur financier	Moyens financiers (HFSSM traduit)	13. “(My/Our child was/The children were) not eating enough because (I/we) just couldn't afford enough food.”	Multiple choice*
Accès	Facteur financier	Moyens financiers (HFSSM traduit)	14. In the last 12 months, since (current month) of last year, did you ever cut the size of (your child's/any of the children's) meals because there wasn't enough money for food?	YES/NO
Accès	Facteur financier	Moyens financiers (HFSSM traduit)	15. In the last 12 months, (was your child/were the children) ever hungry but you just couldn't afford more food?	YES/NO
Accès	Facteur financier	Moyens financiers (HFSSM traduit)	16. In the last 12 months, did any of the children ever skip meals because there wasn't enough money for food?	YES/NO
Accès	Facteur financier	Moyens financiers (HFSSM traduit)	17. (If YES above) How often did this happen	Multiple choice*
Accès	Facteur financier	Moyens financiers (HFSSM traduit)	18. In the last 12 months, did (your child/any of the children) ever not eat for a whole day because there wasn't enough money for food?	YES/NO
Accès	Facteur financier	Food prices	“I had to travel a long distance to buy healthy food because the healthy food available in my neighborhood was too expensive”	Multiple choice*
Accès	Facteur financier	Prix alimentaires	“I ate less healthy food because the healthy food available in my neighborhood was too exepensive”	Multiple choice*
Accès	Time	Time available	“I ate ready meals or other unhealthy food because I didn’t have enough time to buy healthy food.”	Multiple choice*
Accès	Facteur temporel	Temps disponible	“I skipped meals because I didn’t have enough time to buy food.”	Multiple choice*
Accès	Facteur temporel	Time needed	“I deprived myself of certain food or decreased the variety in my diet because buying food took too long.”	Multiple choice*
Accès	Facteur temporel	Temps nécessaire	“I skipped meals because buying food took too long.”	Multiple choice*
Accès	Information	Information	“My diet was less healthy or less in line with my food preferences because I didn’t know where to buy what I wanted.”	Multiple choice*
Accès	Practical and social access	Practical and social constraints	“My diet was less healthy or less in line with my food preferences because I had to rely on an institution for my food.”	Multiple choice*
Accès	Accès matériel et social	Contraintes pratiques et sociales	“My diet was less healthy or less in line with my food preferences because someone restricted me from certain activities.”	Multiple choice*
Accès	Accès matériel et social	Contraintes pratiques et sociales	“I ate less than I wanted because someone limited the quantity of food available in my plate.”	Multiple choice*
Accès	Accès matériel et social	Freedom of choice and movement	“I ate less than I wanted because I could not buy the food myself.”	Multiple choice*
Accès	Accès matériel et social	Liberté de choix et de mouvement	“I had to rely on more simple and easy to prepare food because I could not buy food myself.”	Multiple choice*
Use	Equipment	Equipment available	“I had to rely on foods with less variety, ready meals and fast food, because I didn’t have enough equipment to prepare meals.”	Multiple choice*
Usage	Matériel	Matériel disponible	“I avoided certain foods or ate less healthy foods because I didn’t have enough equipment to keep it.”	Multiple choice*
Usage	Knowledge and skills	Connaissances et aptitudes	“I had to rely on foods with less variety, ready meals and fast food because I didn’t know how to prepare a healthier meal.”	Multiple choice*
Usage	Time	Temps disponible	“I had to rely on foods with less variety, ready meals and fast food because I didn’t have enough time to prepare a healthier meal.”	Multiple choice*
Usage	Facteur temporel	Temps disponible	“I skipped meals because I didn’t have enough time to prepare a meal.”	Multiple choice*
*Multiple choice refers to the following question : “In the last 12 months, did it happen : about once a year, about once a month, about once a week, almost every day?”
